# Supplementary material for: Suppression of hollow droplet rebound on super-repellent surfaces
Source: Nat Commun. 2023 Sep 4;14:5386. doi: 10.1038/s41467-023-40941-3 (PMC10477213; doi:10.1038/s41467-023-40941-3)
Supplement: Supplementary file 11 — Source Data [file 41467_2023_40941_MOESM11_ESM.xlsx]

## Sheet: Figure1e
time (ms）	Hb (mm)
	HD	SD
-12	0.93274	0.9324
-11	0.90675	0.927
-10	0.87091	0.9027
-9	0.83238	0.8883
-8	0.77683	0.8289
-7	0.68186	0.9216
-6	0.59853	0.8865
-5	0.43277	0.7002
-4	0.34765	0.5139
-3	0.2464	0.3717
-2	0.09318	0.2295
-1	0.00538	0.1098
0	0	0
1	0	0
2	0	0
3	0	0
4	0	0
5	0	0
6	0	0
7	0	0
8	0	0
9	0	0
10	0	0
11	0	0
12	0	0
13	0	0
14	0	0
15	0	0
16	0	0.0207
17	0	0.1737
18	0	0.378
19	0	0.5112
20	0	0.6174
21	0	0.7218
22	0	0.8109
23	0	0.8793
24	0	0.9036
25	0	0.882
26	0	0.8523
27	0	0.7821
28	0	0.6678
29	0	0.6165
30	0	0.6327
31	0	0.6678
32	0	0.6921
33	0	0.6957
34	0	0.6732
35	0	0.6255
36	0	0.5607
37	0	0.4401
38	0	0.3141
39	0	0.1692
40	0	0
41	0	0
42	0	0
43	0	0
44	0	0
45	0	0
46	0	0
47	0	0
48	0	0
49	0	0
50	0	0
51	0	0
52	0	0
53	0	0
54	0	0
55	0	0
56	0	0
57	0	0.0747
58	0	0.1656
59	0	0.216
60	0	0.3015
61	0	0.4554
62	0	0.5841
63	0	0.6642
64	0	0.6822
65	0	0.6489
66	0	0.6021
67	0	0.5337
68	0	0.4167
69	0	0.3492
70	0	0.315
71	0	0.2538
72	0	0.2061
73	0	0.1908
74	0	0.1854
75	0	0.1764
76	0	0.1332
77	0	0.0189
78	0	0
79	0	0
80	0	0
81	0	0
82	0	0
83	0	0
84	0	0
85	0	0
86	0	0
87	0	0
88	0	0
89	0	0
90	0	0
91	0	0.0027
92	0	0.0135
93	0	0.1215
94	0	0.1872
95	0	0.2736
96	0	0.3132
97	0	0.2511
98	0	0.2412
99	0	0.2952
100	0	0.3627
101	0	0.4014
102	0	0.4212
103	0	0.3825
104	0	0.2952
105	0	0.2421
106	0	0.1593
107	0	0.1305
108	0	0.0999
109	0	0
110	0	0
111	0	0
112	0	0
113	0	0
114	0	0
115	0	0
116	0	0
117	0	0
118	0	0
119	0	0
120	0	0
121	0	0
122	0	0
123	0	0
124	0	0
125	0	0
126	0	0
127	0	0.0405
128	0	0.0936
129	0	0.1341
130	0	0.198
131	0	0.2736
132	0	0.3258
133	0	0.3321
134	0	0.3096
135	0	0.2592
136	0	0.1944
137	0	0.1395
138	0	0.0702
139	0	0.0054
140	0	0.0045
141	0	0
142	0	0
143	0	0
144	0	0
145	0	0
146	0	0
147	0	0
148	0	0
149	0	0
150	0	0
151	0	0
152	0	0
153	0	0

## Sheet: Figure1f
Φ	tc (ms)
0	22.2
0.14867	21.59
0.23487	21.8
0.33081	22.4
0.39223	7200
0.53233	7200
0.67988	7200
0.70303	7200
0.70796	7200
0.76914	7200
0.80242	7200
0.82859	7200

## Sheet: Figure2b
	Φ=0		Φ=0.8
time (ms)	Rcontact (mm)	time (ms)	Rcontact (mm)
0	0	0	0
0.2	0.2765	0.2	0.5075
0.4	0.7145	0.4	0.8345
0.6	0.9725	0.6	1.004
0.8	1.136	0.8	1.169
1	1.261	1	1.274
1.2	1.349	1.2	1.35
1.4	1.426	1.4	1.42
1.6	1.4725	1.6	1.496
1.8	1.535	1.8	1.5545
2	1.542	2	1.6105
2.2	1.586	2.2	1.6315
2.4	1.6205	2.4	1.665
2.6	1.6205	2.6	1.6885
2.8	1.6555	2.8	1.7065
3	1.637	3	1.712
3.2	1.6555	3.2	1.7275
3.4	1.644	3.4	1.7275
3.6	1.632	3.6	1.712
3.8	1.6345	3.8	1.686
4	1.623	4	1.6805
4.2	1.5975	4.2	1.6315
4.4	1.5695	4.4	1.6005
4.6	1.5395	4.6	1.5845
4.8	1.5325	4.8	1.5745
5	1.521	5	1.5615
5.2	1.514	5.2	1.5015
5.4	1.5	5.4	1.463
5.6	1.468	5.6	1.429
5.8	1.4145	5.8	1.403
6	1.403	6	1.3515
6.2	1.359	6.2	1.3175
6.4	1.3265	6.4	1.2685
6.6	1.3035	6.6	1.24
6.8	1.264	6.8	1.219
7	1.2315	7	1.206
7.2	1.218	7.2	1.1465
7.4	1.2015	7.4	1.1285
7.6	1.19	7.6	1.0895
7.8	1.1645	7.8	1.0555
8	1.1275	8	1.004
8.2	1.0905	8.2	0.9675
8.4	1.0605	8.4	0.905
8.6	1.037	8.6	0.8665
8.8	0.998	8.8	0.7965
9	0.947	9	0.752
9.2	0.9215	9.2	0.695
9.4	0.8775	9.4	0.6355
9.6	0.8405	9.6	0.563
9.8	0.794	9.8	0.516
10	0.7685	10	0.498
10.2	0.7245	10.2	0.472
10.4	0.6875	10.4	0.4565
10.6	0.683	10.6	0.454
10.8	0.646	10.8	0.407
11	0.6295	11	0.3735
11.2	0.618	11.2	0.319
11.4	0.6065	11.4	0.275
11.6	0.572	11.6	0.228
11.8	0.537	11.8	0.184
12	0.4885	12	0.148
12.2	0.4745	12.2	0.062
12.4	0.4585	12.4	0
12.6	0.433
12.8	0.4075
13	0.3795
13.2	0.361
13.4	0.338
13.6	0.317
13.8	0.294
14	0.266
14.2	0.192
14.4	0.1065
14.6	0.081
14.8	0

## Sheet: Figure2c
	We = 1.3		We = 1.7		We = 2.1		We = 3.0		We = 3.5		We = 4.1		We = 4.7		We = 5.4		We = 5.7		We = 6.7		We = 6.9		We = 113.7		We = 105.9		We = 101.5		We = 96.1		We = 85.3		We = 76.7		We = 68.1		We = 59.5		We = 54.0		We = 42.5		We = 38.3		We = 29.9		We = 23.1		We = 14.8
Theoretical β	Experimental β	Theoretical β	Experimental β	Theoretical β	Experimental β	Theoretical β	Experimental β	Theoretical β	Experimental β	Theoretical β	Experimental β	Theoretical β	Experimental β	Theoretical β	Experimental β	Theoretical β	Experimental β	Theoretical β	Experimental β	Theoretical β	Experimental β	Theoretical β	Experimental β	Theoretical β	Experimental β	Theoretical β	Experimental β	Theoretical β	Experimental β	Theoretical β	Experimental β	Theoretical β	Experimental β	Theoretical β	Experimental β	Theoretical β	Experimental β	Theoretical β	Experimental β	Theoretical β	Experimental β	Theoretical β	Experimental β	Theoretical β	Experimental β	Theoretical β	Experimental β	Theoretical β	Experimental β
0.927201	1.14202	1.0961	1.30026	1.16978	1.34146	1.25468	1.42096	1.29346	1.37256	1.33789	1.38673	1.4089	1.44987	1.4383	1.50243	1.46643	1.48871	1.51966	1.52388	1.55089	1.50626	3.07799	2.75048	3.02536	2.59045	2.97548	2.62561	2.91653	2.51509	2.84275	2.46612	2.78782	2.38684	2.72197	2.30721	2.6277	2.25284	2.54877	2.16664	2.45013	2.06796	2.34682	2.01046	2.21601	1.86614	2.05816	1.74002	1.85976	1.64265
0.966112	1.21116	0.96642	1.109	1.10468	1.22184	1.07401	1.09604	1.29458	1.37917	1.15046	1.23946	1.18745	1.23769	1.21379	1.23768	1.17546	1.12963	1.17174	1.18482	1.30487	1.22401	2.10221	2.12908	2.18044	1.98169	2.04859	2.0093	1.96932	1.8689	1.9089	1.84134	1.80457	1.83156	1.71166	1.72647	2.12391	1.90391	1.83161	1.727	2.29225	1.93882	1.68186	1.44997	1.55444	1.38823	1.57931	1.409	1.43429	1.35567
0.931087	1.19286	0.969274	1.05023	1.06431	1.20035	1.07926	1.15209	1.03785	1.07192	1.14139	1.25571	1.1286	1.09114	1.16755	1.30186	1.26311	1.24408	1.24125	1.19067	1.29667	1.25839	2.45934	2.28068	2.16502	1.9838	2.07519	2.01879	2.36605	2.1683	2.06608	1.88577	2.01518	1.79994	1.81365	1.8169	1.91397	1.69597	1.7911	1.65273	1.77431	1.56798	1.81754	1.62361	1.83228	1.51208	1.40233	1.27673	1.29354	1.21377
0.923662	1.16629	0.977959	1.04002	1.04913	1.21278	1.07076	1.19845	1.11459	1.1988	1.14028	1.2408	1.24894	1.24577	1.19274	1.29645	1.25709	1.30839	1.25163	1.19488	1.18198	1.17046	2.30243	2.21865	2.23829	1.92041	1.93206	1.92918	1.89643	1.76857	1.94394	1.88049	1.88606	1.74852	2.37207	2.04051	2.01743	1.91152	1.74539	1.50978	1.491	1.47928	1.38751	1.37201	1.49818	1.30963	1.49733	1.35127	1.51796	1.38189
0.99075	1.24352	0.96828	1.16014	1.06086	1.21398	1.2107	1.33477	1.24617	1.30889	1.16587	1.2915	1.18534	1.25397	1.24902	1.28894	1.20857	1.23364	1.33106	1.31317	1.29882	1.29692	2.41481	2.29494	2.24386	1.98166	1.94946	1.77278	1.99085	1.80531	2.03623	1.89674	1.99771	1.72762	1.72972	1.6594	2.0603	1.8283	1.70271	1.55125	2.20808	1.97005	1.62161	1.37218	1.51238	1.31089	1.38313	1.22343	1.32127	1.2136
1.01564	1.21819	1.0669	1.22058	1.11558	1.27482	1.04939	1.09587	1.09282	1.20397	1.26831	1.33214	1.29967	1.32054	1.20833	1.23794	1.22462	1.18927	1.25778	1.20483	1.42366	1.40634	2.38534	2.28488	2.16344	2.25684	1.81217	1.80627	2.03241	1.6561	2.19467	1.9279	2.05953	1.6954	2.12686	1.92882	1.65726	1.70551	1.62009	1.61238	1.86612	1.66282	1.78362	1.56341	1.6485	1.4351	1.43308	1.28364	1.44618	1.35067
0.985899	1.19522	1.01981	1.2038	1.08715	1.23431	1.07134	1.15485	1.15754	1.27459	1.15313	1.24522	1.1968	1.25903	1.15934	1.11944	1.14293	1.20018	1.18271	1.17509	1.27282	1.21102	2.02836	2.04261	1.88522	1.94671	2.19714	2.02539	1.89643	1.79678	1.83781	1.81612	1.90929	1.77288	2.09609	1.95613	1.96384	1.71521	1.79364	1.68177	1.68751	1.4206	1.68602	1.51728	1.68144	1.49045	1.47092	1.22261	1.44358	1.27947
0.937348	1.10856	1.02721	1.21114	1.09458	1.19114	1.19732	1.29905	1.17549	1.31225	1.13408	1.1745	1.28142	1.32432	1.17179	1.13839	1.17415	1.1806	1.38929	1.39296	1.23477	1.21252	2.34829	2.12917	2.09394	2.25635	2.07814	2.0064	2.13556	2.00673	1.87041	1.81015	2.52675	2.17854	2.44316	2.09247	1.98241	1.73909	1.941	1.75978	1.60226	1.51302	1.64405	1.40604	1.8448	1.58477	1.48107	1.33593	1.39701	1.26646
0.91645	1.05614	1.02098	1.22039	1.03874	1.17386	1.10877	1.23933	1.14129	1.15092	1.15779	1.2737	1.28215	1.33529	1.13821	1.14959	1.18014	1.18972	1.24639	1.25232	1.35748	1.36512	1.89695	1.93623	2.42912	2.32366	1.94048	1.94099	1.82321	1.79285	2.00525	1.91558	2.00499	1.8589	2.24717	1.95605	1.69857	1.63863	1.9617	1.84737	1.77959	1.62935	1.63116	1.47415	1.76311	1.55202	1.49808	1.37575	1.49865	1.40213
0.938875	1.05235	1.03465	1.21927	1.00945	1.05374	1.03661	1.1286	1.15384	1.26797	1.09642	1.04839	1.27662	1.34367	1.34873	1.36866	1.21934	1.31332	1.47351	1.42615	1.4716	1.43332	2.0551	1.97591	2.24424	2.04184	2.20748	2.07967	1.98637	1.7527	1.7892	1.7315	1.84476	1.76795	1.7896	1.80648	2.02751	1.84622	1.89795	1.85219	2.12707	1.88733	2.12536	1.77845	1.63617	1.46112	1.88666	1.45669	1.40944	1.27693
0.909669	1.01392			0.986173	1.10457	1.16725	1.29858	1.22335	1.33003	1.11152	1.13211	1.23858	1.20648			1.28491	1.36649	1.2889	1.27415	1.20205	1.25657	2.03154	2.06253	1.99863	2.00276	2.35411	2.07621	2.21826	2.06852	2.01349	1.98541	1.78724	1.87443	1.77163	1.6343	1.74839	1.67345	1.7837	1.59449	1.68559	1.55716	1.78438	1.57171	1.53621	1.3634	1.42036	1.30691	1.70452	1.419
						1.17639	1.29963	1.08917	1.06407			1.18741	1.23739			1.41511	1.40596	1.32995	1.34303	1.3365	1.40771	2.0887	1.94142			1.95191	1.79727			2.49524	2.17355	1.8959	1.85183	1.75842	1.69492	2.17273	2.03418	1.63306	1.40448	1.76384	1.64326	1.5927	1.44415	1.62991	1.39204	1.4193	1.30475	1.72832	1.47954
						1.11074	1.24898	1.10097	1.09004			1.21381	1.11681			1.34087	1.39191			1.41089	1.41372	2.21656	1.99575							1.84299	1.73204	1.98516	1.8988	2.07144	1.85274			2.06878	1.88664	1.79603	1.63327			1.90614	1.63757	1.58114	1.42457
						1.06938	1.11452									1.27449	1.3398			1.37532	1.38824											2.34078	2.18873							1.77606	1.78806			1.96677	1.65085	1.93361	1.62999
																1.28001	1.33118			1.34389	1.34719											2.35327	2.17801											1.40893	1.324	1.70739	1.48719
																1.45604	1.44054			1.27192	1.23924											2.01256	1.93337
																1.25239	1.25099			1.37078	1.32019											1.90039	1.90631
																1.38995	1.38346			1.26575	1.20215											2.12529	1.9593
																1.22078	1.23732															1.81979	1.77294
																																1.94865	1.93527
																																1.70619	1.68113
																																2.34078	2.19601

## Sheet: Figure2d
	Φ=0			Φ=0.2			Φ=0.3			Φ=0.6			Φ=0.8
Theoretical Vret (m s-1)	Experimental Vret (m s-1)		Theoretical Vret (m s-1)	Experimental Vret (m s-1)		Theoretical Vret (m s-1)	Experimental Vret (m s-1)		Theoretical Vret (m s-1)	Experimental Vret (m s-1)		Theoretical Vret (m s-1)	Experimental Vret (m s-1)
0.219768	0.12908		0.369949	0.18673		0.396676	0.16723		0.571888	0.22213		0.663673	0.216
0.232116	0.15899		0.313385	0.16077		0.639738	0.31272		0.40962	0.19405		0.847581	0.282
0.249923	0.13213		0.250991	0.16317		0.57268	0.21573		0.450587	0.19448		0.38383	0.18914
0.260171	0.12537		0.547993	0.22995		0.432021	0.17246		0.445261	0.19075		0.820364	0.29125
0.271366	0.1155		0.371578	0.17608		0.545279	0.2326		0.641723	0.22521		0.943922	0.38866
0.282094	0.15664		0.465671	0.17688		0.38425	0.17267		0.486413	0.18005		0.504524	0.1985
0.290247	0.16761					0.415684	0.18454					0.518881	0.20498
0.295426	0.17481											0.513781	0.19621
0.295407	0.17481											0.513779	0.19621
0.303565	0.15445											0.807687	0.29031
0.310547	0.14289											0.542618	0.20816
0.310529	0.14408											0.540733	0.19094
0.336658	0.15797											0.364753	0.16935
0.399566	0.17479											0.452203	0.19248
0.421889	0.19396											0.673485	0.2196
0.487938	0.25497											0.893426	0.31075
0.527475	0.299											0.460705	0.2156
												0.460737	0.21747
												0.608133	0.23136
												0.761371	0.25044

## Sheet: Figure2e
	We=3.01			We=3.47			We=4.05			We=5.67			We=6.65			We=6.99
Theoretical ε	Experimental ε		Theoretical ε	Experimental ε		Theoretical ε	Experimental ε		Theoretical ε	Experimental ε		Theoretical ε	Experimental ε		Theoretical ε	Experimental ε
0.635231	0.743586		0.597711	0.689384		0.558674	0.625006		0.465023	0.623777		0.433018	0.564417		0.415757	0.523386
0.270265	0.456029		0.596682	0.691712		0.321308	0.430446		0.207433	0.376104		0.196949	0.353324		0.252887	0.368887
0.299533	0.476098		0.209115	0.410301		0.313299	0.464501		0.284595	0.378434		0.229176	0.346219		0.260423	0.37979
0.343775	0.471807		0.327556	0.422967		0.31956	0.445719		0.303264	0.44183		0.2355	0.334654		0.185475	0.353689
0.562334	0.69787		0.486604	0.651702		0.356901	0.510982		0.260393	0.363889		0.302363	0.41248		0.262298	0.406289
0.264887	0.42562		0.312166	0.442116		0.437394	0.556991		0.245965	0.359868		0.241705	0.3544		0.33154	0.469571
0.324552	0.451085		0.392447	0.522576		0.318129	0.450087		0.216279	0.357183		0.200555	0.346219		0.235411	0.337746
0.503726	0.59454		0.416059	0.557575		0.282047	0.382038		0.22323	0.360089		0.336587	0.475361		0.220284	0.337421
0.37829	0.488425		0.327078	0.323151		0.340033	0.492723		0.23523	0.350083		0.254637	0.371378		0.29856	0.426073
0.267704	0.401705		0.389341	0.523567		0.206651	0.350504		0.284718	0.448073		0.384454	0.54392		0.354299	0.486464
0.480566	0.586155		0.467282	0.60365		0.24472	0.335448		0.326168	0.489665		0.272125	0.390492		0.219181	0.34418
0.492271	0.585651		0.239124	0.310013		--	--		0.398307	0.503224		0.297838	0.434877		0.297924	0.460836
0.410261	0.511269		0.258399	0.392051		--	--		0.366819	0.486681		--	--		0.329538	0.473599
0.282485	0.374356		--	--		--	--		0.323265	0.464954		--	--		0.306055	0.463542
--	--		--	--		--	--		0.314167	0.453016		--	--		0.287967	0.430011
--	--		--	--		--	--		0.411568	0.572191		--	--		0.245512	0.348244
--	--		--	--		--	--		0.269015	0.389833		--	--		0.288879	0.409928
--	--		--	--		--	--		0.369139	0.488126		--	--		0.231248	0.323949
--	--		--	--		--	--		0.270673	0.386757		--	--		--	--
--	--		--	--		--	--		--	--		--	--		--	--

## Sheet: Figure3a
time (s)	Ek (total kinetic energy J)	Ep （total potential energy J)	Es (surface energy J)	Et （total energy J)
0	3.79978e-08	4.10992e-08	4.39055e-07	5.18152e-07
0.000141536	3.85073e-08	4.03152e-08	4.39116e-07	5.17938e-07
0.000283072	3.90072e-08	3.95277e-08	4.39298e-07	5.17833e-07
0.000424608	3.94052e-08	3.87392e-08	4.39589e-07	5.17733e-07
0.000566144	3.9702e-08	3.79517e-08	4.39979e-07	5.17633e-07
0.00070768	3.98992e-08	3.71669e-08	4.40467e-07	5.17534e-07
0.000849216	3.99959e-08	3.63867e-08	4.41016e-07	5.17399e-07
0.000990752	3.99982e-08	3.56126e-08	4.41662e-07	5.17273e-07
0.00113229	3.99036e-08	3.48461e-08	4.42416e-07	5.17166e-07
0.00127382	3.97076e-08	3.40887e-08	4.43266e-07	5.17062e-07
0.00141536	3.94121e-08	3.33419e-08	4.44195e-07	5.16949e-07
0.0015569	3.9023e-08	3.2607e-08	4.45233e-07	5.16863e-07
0.00169843	3.85349e-08	3.18855e-08	4.46326e-07	5.16747e-07
0.00183997	3.79544e-08	3.11787e-08	4.47477e-07	5.1661e-07
0.0019815	3.7296e-08	3.04876e-08	4.48719e-07	5.16503e-07
0.00212304	3.65499e-08	2.98133e-08	4.50045e-07	5.16408e-07
0.00226458	3.5722e-08	2.91568e-08	4.51417e-07	5.16296e-07
0.00240611	3.48151e-08	2.85194e-08	4.52847e-07	5.16181e-07
0.00254765	3.38318e-08	2.7902e-08	4.54374e-07	5.16107e-07
0.00268918	3.2765e-08	2.73053e-08	4.55944e-07	5.16014e-07
0.00283072	3.16381e-08	2.67305e-08	4.57567e-07	5.15935e-07
0.00297226	3.04186e-08	2.61786e-08	4.59262e-07	5.15859e-07
0.00311379	2.91581e-08	2.565e-08	4.61007e-07	5.15815e-07
0.00325533	2.78558e-08	2.51458e-08	4.62748e-07	5.15749e-07
0.00339686	2.64042e-08	2.46666e-08	4.646e-07	5.15671e-07
0.0035384	2.49915e-08	2.42131e-08	4.66347e-07	5.15552e-07
0.00367994	2.36225e-08	2.37857e-08	4.67995e-07	5.15403e-07
0.00382147	2.21711e-08	2.3385e-08	4.69787e-07	5.15343e-07
0.00396301	2.05578e-08	2.30115e-08	4.71743e-07	5.15312e-07
0.00410454	1.87844e-08	2.26656e-08	4.73802e-07	5.15252e-07
0.00424608	1.70203e-08	2.23476e-08	4.75826e-07	5.15194e-07
0.00438762	1.55071e-08	2.20576e-08	4.77575e-07	5.15139e-07
0.00452915	1.43483e-08	2.17957e-08	4.78925e-07	5.15069e-07
0.00467069	1.34232e-08	2.15616e-08	4.79992e-07	5.14977e-07
0.00481222	1.24294e-08	2.13562e-08	4.81104e-07	5.1489e-07
0.00495376	1.10586e-08	2.11806e-08	4.82543e-07	5.14782e-07
0.0050953	9.18947e-09	2.10341e-08	4.84347e-07	5.14571e-07
0.00523683	7.02021e-09	2.09154e-08	4.86449e-07	5.14385e-07
0.00537837	4.80602e-09	2.08245e-08	4.88722e-07	5.14352e-07
0.0055199	2.91868e-09	2.07622e-08	4.90845e-07	5.14526e-07
0.00566144	1.57296e-09	2.07273e-08	4.92328e-07	5.14628e-07
0.00580298	8.23274e-10	2.07169e-08	4.93137e-07	5.14677e-07
0.00594451	6.63557e-10	2.07283e-08	4.93242e-07	5.14634e-07
0.00608605	1.06784e-09	2.07601e-08	4.92662e-07	5.1449e-07
0.00622758	1.9343e-09	2.08135e-08	4.91649e-07	5.14397e-07
0.00636912	3.08381e-09	2.08914e-08	4.90255e-07	5.1423e-07
0.00651066	4.41207e-09	2.09974e-08	4.88722e-07	5.14131e-07
0.00665219	5.93898e-09	2.11329e-08	4.87022e-07	5.14093e-07
0.00679373	7.66303e-09	2.12974e-08	4.85088e-07	5.14048e-07
0.00693526	9.47439e-09	2.14886e-08	4.83082e-07	5.14045e-07
0.0070768	1.12661e-08	2.17035e-08	4.8104e-07	5.14009e-07
0.00721834	1.30108e-08	2.19387e-08	4.78914e-07	5.13864e-07
0.00735987	1.4745e-08	2.21915e-08	4.76775e-07	5.13712e-07
0.00750141	1.64891e-08	2.24601e-08	4.7475e-07	5.13699e-07
0.00764294	1.82527e-08	2.27436e-08	4.72657e-07	5.13654e-07
0.00778448	2.00082e-08	2.30424e-08	4.70557e-07	5.13608e-07
0.00792602	2.16958e-08	2.33592e-08	4.6849e-07	5.13545e-07
0.00806755	2.32306e-08	2.36976e-08	4.66554e-07	5.13482e-07
0.00820909	2.45372e-08	2.40619e-08	4.64813e-07	5.13412e-07
0.00835062	2.55908e-08	2.44553e-08	4.63321e-07	5.13367e-07
0.00849216	2.6438e-08	2.48797e-08	4.61967e-07	5.13285e-07
0.0086337	2.71516e-08	2.53357e-08	4.60716e-07	5.13203e-07
0.00877523	2.77989e-08	2.58228e-08	4.59467e-07	5.13089e-07
0.00891677	2.84573e-08	2.63398e-08	4.58183e-07	5.1298e-07
0.0090583	2.91875e-08	2.68849e-08	4.56853e-07	5.12926e-07
0.00919984	3.00049e-08	2.74562e-08	4.55392e-07	5.12853e-07
0.00934138	3.08813e-08	2.80516e-08	4.53844e-07	5.12777e-07
0.00948291	3.17811e-08	2.86689e-08	4.52264e-07	5.12714e-07
0.00962445	3.26556e-08	2.93055e-08	4.50678e-07	5.12639e-07
0.00976599	3.34482e-08	2.99591e-08	4.49157e-07	5.12564e-07
0.00990752	3.41242e-08	3.06278e-08	4.47755e-07	5.12507e-07
0.0100491	3.46903e-08	3.13093e-08	4.46434e-07	5.12433e-07
0.0101906	3.51497e-08	3.20014e-08	4.45217e-07	5.12368e-07
0.0103321	3.54831e-08	3.27024e-08	4.44104e-07	5.1229e-07
0.0104737	3.56691e-08	3.34099e-08	4.43131e-07	5.1221e-07
0.0106152	3.56908e-08	3.41224e-08	4.42327e-07	5.1214e-07
0.0107567	3.55618e-08	3.48381e-08	4.41697e-07	5.12097e-07
0.0108983	3.5308e-08	3.55557e-08	4.41184e-07	5.12048e-07
0.0110398	3.49689e-08	3.62738e-08	4.40766e-07	5.12009e-07
0.0111813	3.45803e-08	3.69913e-08	4.40397e-07	5.11969e-07
0.0113229	3.41602e-08	3.77071e-08	4.40072e-07	5.11939e-07
0.0114644	3.36931e-08	3.842e-08	4.39774e-07	5.11887e-07
0.011606	3.31561e-08	3.91293e-08	4.3957e-07	5.11855e-07
0.0117475	3.25263e-08	3.9834e-08	4.39475e-07	5.11835e-07
0.011889	3.1796e-08	4.05332e-08	4.39459e-07	5.11788e-07
0.0120306	3.09898e-08	4.12264e-08	4.3953e-07	5.11746e-07
0.0121721	3.01397e-08	4.19129e-08	4.39656e-07	5.11708e-07
0.0123136	2.92805e-08	4.25922e-08	4.39819e-07	5.11691e-07
0.0124552	2.84361e-08	4.32642e-08	4.39985e-07	5.11685e-07
0.0125967	2.76232e-08	4.39283e-08	4.40107e-07	5.11658e-07
0.0127382	2.68386e-08	4.45846e-08	4.4023e-07	5.11653e-07
0.0128798	2.60885e-08	4.52327e-08	4.40326e-07	5.11647e-07
0.0130213	2.53756e-08	4.58727e-08	4.40389e-07	5.11637e-07
0.0131628	2.47129e-08	4.65044e-08	4.40397e-07	5.11614e-07
0.0133044	2.41021e-08	4.71281e-08	4.40363e-07	5.11593e-07
0.0134459	2.35345e-08	4.77438e-08	4.40317e-07	5.11595e-07
0.0135875	2.29992e-08	4.83515e-08	4.40229e-07	5.1158e-07
0.013729	2.24877e-08	4.89512e-08	4.40117e-07	5.11556e-07
0.0138705	2.19737e-08	4.95431e-08	4.40055e-07	5.11571e-07
0.0140121	2.14499e-08	5.01268e-08	4.39977e-07	5.11553e-07
0.0141536	2.09227e-08	5.07027e-08	4.39938e-07	5.11563e-07
0.0142951	2.04141e-08	5.12705e-08	4.39872e-07	5.11557e-07
0.0144367	1.99441e-08	5.18302e-08	4.39784e-07	5.11558e-07
0.0145782	1.95043e-08	5.2382e-08	4.39666e-07	5.11553e-07
0.0147197	1.90729e-08	5.29257e-08	4.39559e-07	5.11557e-07
0.0148613	1.86138e-08	5.34614e-08	4.39462e-07	5.11537e-07
0.0150028	1.80965e-08	5.39889e-08	4.39454e-07	5.11539e-07

## Sheet: Figure3b
time (s)	Ek (total kinetic energy J)	Ep （total potential energy J)	Es (surface energy J)	Et （total energy J)
0	3.67362e-08	7.87706e-08	3.0656e-06	3.18111e-06
0.000141536	3.72906e-08	7.7998e-08	3.06556e-06	3.18085e-06
0.000283072	3.77937e-08	7.72215e-08	3.06569e-06	3.18071e-06
0.000424608	3.82446e-08	7.64423e-08	3.06592e-06	3.18061e-06
0.000566144	3.86391e-08	7.56613e-08	3.06621e-06	3.18051e-06
0.00070768	3.89757e-08	7.48794e-08	3.06658e-06	3.18044e-06
0.000849216	3.92534e-08	7.40977e-08	3.06701e-06	3.18036e-06
0.000990752	3.9473e-08	7.3317e-08	3.06744e-06	3.18023e-06
0.00113229	3.96371e-08	7.25381e-08	3.06807e-06	3.18025e-06
0.00127382	3.97462e-08	7.1762e-08	3.06869e-06	3.1802e-06
0.00141536	3.98032e-08	7.09893e-08	3.06938e-06	3.18017e-06
0.0015569	3.98112e-08	7.0221e-08	3.07009e-06	3.18012e-06
0.00169843	3.97741e-08	6.94577e-08	3.07084e-06	3.18007e-06
0.00183997	3.96954e-08	6.87002e-08	3.07163e-06	3.18002e-06
0.0019815	3.95793e-08	6.79491e-08	3.07248e-06	3.18001e-06
0.00212304	3.94304e-08	6.72052e-08	3.07334e-06	3.17998e-06
0.00226458	3.92538e-08	6.64688e-08	3.07419e-06	3.17991e-06
0.00240611	3.90555e-08	6.57408e-08	3.07509e-06	3.17989e-06
0.00254765	3.88413e-08	6.50216e-08	3.07605e-06	3.17991e-06
0.00268918	3.86173e-08	6.43117e-08	3.07689e-06	3.17982e-06
0.00283072	3.83912e-08	6.36116e-08	3.07785e-06	3.17986e-06
0.00297226	3.81707e-08	6.29217e-08	3.07874e-06	3.17983e-06
0.00311379	3.79637e-08	6.22423e-08	3.07965e-06	3.17985e-06
0.00325533	3.77792e-08	6.15739e-08	3.08047e-06	3.17983e-06
0.00339686	3.76257e-08	6.09167e-08	3.08112e-06	3.17967e-06
0.0035384	3.75124e-08	6.02709e-08	3.08178e-06	3.17956e-06
0.00367994	3.74477e-08	5.96367e-08	3.08241e-06	3.1795e-06
0.00382147	3.74405e-08	5.90144e-08	3.08295e-06	3.17941e-06
0.00396301	3.74997e-08	5.84038e-08	3.08344e-06	3.17935e-06
0.00410454	3.76337e-08	5.78052e-08	3.0838e-06	3.17924e-06
0.00424608	3.78507e-08	5.72184e-08	3.08405e-06	3.17912e-06
0.00438762	3.81578e-08	5.66433e-08	3.08422e-06	3.17902e-06
0.00452915	3.85607e-08	5.60799e-08	3.08432e-06	3.17896e-06
0.00467069	3.9064e-08	5.55278e-08	3.08426e-06	3.17886e-06
0.00481222	3.96702e-08	5.49871e-08	3.0841e-06	3.17876e-06
0.00495376	4.03768e-08	5.44571e-08	3.08388e-06	3.17871e-06
0.0050953	4.11797e-08	5.39377e-08	3.0835e-06	3.17862e-06
0.00523683	4.20706e-08	5.34284e-08	3.083e-06	3.1785e-06
0.00537837	4.30348e-08	5.29288e-08	3.08233e-06	3.17829e-06
0.0055199	4.40522e-08	5.24384e-08	3.0816e-06	3.17809e-06
0.00566144	4.50977e-08	5.19566e-08	3.08085e-06	3.1779e-06
0.00580298	4.61357e-08	5.14828e-08	3.08004e-06	3.17766e-06
0.00594451	4.71264e-08	5.10164e-08	3.0793e-06	3.17745e-06
0.00608605	4.80237e-08	5.05569e-08	3.07862e-06	3.1772e-06
0.00622758	4.87807e-08	5.01033e-08	3.07802e-06	3.17691e-06
0.00636912	4.93496e-08	4.96554e-08	3.07763e-06	3.17664e-06
0.00651066	4.97579e-08	4.92121e-08	3.07741e-06	3.17638e-06
0.00665219	5.01001e-08	4.87729e-08	3.07722e-06	3.17609e-06
0.00679373	5.04001e-08	4.83371e-08	3.07712e-06	3.17586e-06
0.00693526	5.06328e-08	4.79038e-08	3.07704e-06	3.17558e-06
0.0070768	5.07915e-08	4.74726e-08	3.07706e-06	3.17532e-06
0.00721834	5.08692e-08	4.70427e-08	3.07718e-06	3.17509e-06
0.00735987	5.08709e-08	4.66135e-08	3.07735e-06	3.17483e-06
0.00750141	5.08073e-08	4.61846e-08	3.0776e-06	3.17459e-06
0.00764294	5.06932e-08	4.57552e-08	3.0779e-06	3.17435e-06
0.00778448	5.05388e-08	4.5325e-08	3.07821e-06	3.17407e-06
0.00792602	5.03603e-08	4.48936e-08	3.07854e-06	3.17379e-06
0.00806755	5.01711e-08	4.44605e-08	3.07877e-06	3.1734e-06
0.00820909	4.99865e-08	4.40253e-08	3.07901e-06	3.17302e-06
0.00835062	4.98108e-08	4.35878e-08	3.07928e-06	3.17268e-06
0.00849216	4.96497e-08	4.31479e-08	3.07946e-06	3.17226e-06
0.0086337	4.95501e-08	4.27052e-08	3.07957e-06	3.17183e-06
0.00877523	4.95066e-08	4.226e-08	3.0795e-06	3.17127e-06
0.00891677	4.9461e-08	4.18126e-08	3.07949e-06	3.17077e-06
0.0090583	4.93719e-08	4.13637e-08	3.0795e-06	3.17023e-06
0.00919984	4.92367e-08	4.09147e-08	3.07958e-06	3.16973e-06
0.00934138	4.90796e-08	4.04672e-08	3.07966e-06	3.16921e-06
0.00948291	4.88858e-08	4.0023e-08	3.07979e-06	3.1687e-06
0.00962445	4.85753e-08	3.95844e-08	3.08e-06	3.16816e-06
0.00976599	4.80928e-08	3.91532e-08	3.08033e-06	3.16758e-06
0.00990752	4.73581e-08	3.87313e-08	3.08091e-06	3.167e-06
0.0100491	4.63778e-08	3.83199e-08	3.08168e-06	3.16638e-06
0.0101906	4.50739e-08	3.79205e-08	3.08278e-06	3.16577e-06
0.0103321	4.33306e-08	3.75339e-08	3.0843e-06	3.16517e-06
0.0104737	4.12803e-08	3.71605e-08	3.08616e-06	3.1646e-06
0.0106152	3.91874e-08	3.68e-08	3.08802e-06	3.16401e-06
0.0107567	3.72384e-08	3.64536e-08	3.0898e-06	3.16349e-06
0.0108983	3.54496e-08	3.61233e-08	3.09138e-06	3.16295e-06
0.0110398	3.37692e-08	3.5811e-08	3.09287e-06	3.16245e-06
0.0111813	3.21793e-08	3.55175e-08	3.09426e-06	3.16196e-06
0.0113229	3.06941e-08	3.52427e-08	3.09546e-06	3.1614e-06
0.0114644	2.93059e-08	3.49866e-08	3.09653e-06	3.16082e-06
0.011606	2.79622e-08	3.47488e-08	3.09754e-06	3.16025e-06
0.0117475	2.66286e-08	3.4529e-08	3.09864e-06	3.1598e-06
0.011889	2.53481e-08	3.43269e-08	3.09971e-06	3.15938e-06
0.0120306	2.4244e-08	3.41427e-08	3.10058e-06	3.15896e-06
0.0121721	2.34233e-08	3.39758e-08	3.10125e-06	3.15865e-06
0.0123136	2.29366e-08	3.38253e-08	3.10148e-06	3.15824e-06
0.0124552	2.27329e-08	3.36903e-08	3.10138e-06	3.1578e-06
0.0125967	2.27048e-08	3.35699e-08	3.1012e-06	3.15748e-06
0.0127382	2.2681e-08	3.34635e-08	3.10101e-06	3.15715e-06
0.0128798	2.24926e-08	3.33708e-08	3.1009e-06	3.15676e-06
0.0130213	2.20148e-08	3.32914e-08	3.10094e-06	3.15625e-06
0.0131628	2.11028e-08	3.32249e-08	3.1013e-06	3.15563e-06
0.0133044	1.96797e-08	3.31714e-08	3.10195e-06	3.1548e-06
0.0134459	1.78214e-08	3.313e-08	3.10268e-06	3.15363e-06
0.0135875	1.62088e-08	3.31005e-08	3.10278e-06	3.15209e-06
0.013729	1.57599e-08	3.30815e-08	3.10165e-06	3.1505e-06
0.0138705	1.60774e-08	3.30722e-08	3.10002e-06	3.14917e-06
0.0140121	1.66544e-08	3.30713e-08	3.09782e-06	3.14754e-06
0.0141536	1.7242e-08	3.30778e-08	3.09583e-06	3.14615e-06
0.0142951	1.77577e-08	3.30908e-08	3.09391e-06	3.14476e-06
0.0144367	1.81636e-08	3.31094e-08	3.09221e-06	3.14348e-06
0.0145782	1.8375e-08	3.31323e-08	3.09066e-06	3.14217e-06
0.0147197	1.8262e-08	3.31595e-08	3.08962e-06	3.14104e-06
0.0148613	1.76557e-08	3.31926e-08	3.0889e-06	3.13975e-06
0.0150028	1.66652e-08	3.32327e-08	3.08872e-06	3.13862e-06

## Sheet: Figure3c
time (s)	Ek (total kinetic energy J)	Ep （total potential energy J)	Es (surface energy J)	Et （total energy J)
0	1.52305e-07	4.10991e-08	4.39063e-07	6.32467e-07
7.0768e-05	1.52061e-07	4.03177e-08	4.39155e-07	6.31533e-07
0.000141536	1.51979e-07	3.95381e-08	4.39491e-07	6.31008e-07
0.000212304	1.51689e-07	3.87623e-08	4.40033e-07	6.30484e-07
0.000283072	1.51204e-07	3.79918e-08	4.40713e-07	6.29908e-07
0.00035384	1.50553e-07	3.72276e-08	4.41543e-07	6.29324e-07
0.000424608	1.49741e-07	3.64706e-08	4.42541e-07	6.28754e-07
0.000495376	1.48775e-07	3.57218e-08	4.43584e-07	6.28081e-07
0.000566144	1.47681e-07	3.49817e-08	4.44835e-07	6.27498e-07
0.000636912	1.46473e-07	3.42511e-08	4.46249e-07	6.26973e-07
0.00070768	1.45128e-07	3.35305e-08	4.47729e-07	6.26387e-07
0.000778448	1.43654e-07	3.28206e-08	4.49358e-07	6.25833e-07
0.000849216	1.4209e-07	3.21218e-08	4.51067e-07	6.25278e-07
0.000919984	1.40301e-07	3.14347e-08	4.52954e-07	6.2469e-07
0.000990752	1.38425e-07	3.07602e-08	4.54938e-07	6.24123e-07
0.00106152	1.36474e-07	3.00983e-08	4.57012e-07	6.23585e-07
0.00113229	1.34477e-07	2.94493e-08	4.59119e-07	6.23046e-07
0.00120306	1.32413e-07	2.88135e-08	4.6135e-07	6.22576e-07
0.00127382	1.30247e-07	2.81914e-08	4.63697e-07	6.22135e-07
0.00134459	1.27935e-07	2.75833e-08	4.66121e-07	6.21639e-07
0.00141536	1.2558e-07	2.69895e-08	4.68573e-07	6.21142e-07
0.00148613	1.23144e-07	2.64103e-08	4.71096e-07	6.2065e-07
0.0015569	1.20645e-07	2.58459e-08	4.73756e-07	6.20247e-07
0.00162766	1.18078e-07	2.52966e-08	4.76364e-07	6.19738e-07
0.00169843	1.15456e-07	2.47623e-08	4.79046e-07	6.19265e-07
0.0017692	1.12825e-07	2.42434e-08	4.81789e-07	6.18857e-07
0.00183997	1.1013e-07	2.374e-08	4.84578e-07	6.18448e-07
0.00191074	1.07375e-07	2.32522e-08	4.87381e-07	6.18008e-07
0.0019815	1.04561e-07	2.27803e-08	4.90174e-07	6.17515e-07
0.00205227	1.01731e-07	2.23243e-08	4.92986e-07	6.17041e-07
0.00212304	9.88898e-08	2.18844e-08	4.95889e-07	6.16663e-07
0.00219381	9.60261e-08	2.14605e-08	4.98812e-07	6.16299e-07
0.00226458	9.31582e-08	2.10525e-08	5.01757e-07	6.15968e-07
0.00233534	9.02308e-08	2.06606e-08	5.04641e-07	6.15533e-07
0.00240611	8.73001e-08	2.02849e-08	5.07557e-07	6.15142e-07
0.00247688	8.43924e-08	1.99253e-08	5.10447e-07	6.14765e-07
0.00254765	8.13899e-08	1.95819e-08	5.13441e-07	6.14413e-07
0.00261842	7.84958e-08	1.92543e-08	5.16257e-07	6.14007e-07
0.00268918	7.57063e-08	1.89426e-08	5.19016e-07	6.13665e-07
0.00275995	7.2728e-08	1.86469e-08	5.21893e-07	6.13268e-07
0.00283072	6.96115e-08	1.83668e-08	5.24945e-07	6.12923e-07
0.00290149	6.6817e-08	1.81024e-08	5.27694e-07	6.12613e-07
0.00297226	6.44132e-08	1.78534e-08	5.30099e-07	6.12365e-07
0.00304302	6.183e-08	1.762e-08	5.32535e-07	6.11985e-07
0.00311379	5.86765e-08	1.74019e-08	5.35571e-07	6.1165e-07
0.00318456	5.55432e-08	1.71989e-08	5.38679e-07	6.11421e-07
0.00325533	5.29904e-08	1.70105e-08	5.41156e-07	6.11157e-07
0.0033261	5.0822e-08	1.68366e-08	5.43146e-07	6.10805e-07
0.00339686	4.84937e-08	1.66775e-08	5.45285e-07	6.10456e-07
0.00346763	4.5963e-08	1.65329e-08	5.47685e-07	6.10181e-07
0.0035384	4.35748e-08	1.64023e-08	5.49946e-07	6.09924e-07
0.00360917	4.14314e-08	1.62853e-08	5.51967e-07	6.09684e-07
0.00367994	3.93792e-08	1.61819e-08	5.53808e-07	6.09369e-07
0.0037507	3.71154e-08	1.60921e-08	5.55849e-07	6.09057e-07
0.00382147	3.44428e-08	1.60162e-08	5.58362e-07	6.08821e-07
0.00389224	3.14552e-08	1.5954e-08	5.6124e-07	6.08649e-07
0.00396301	2.84761e-08	1.59047e-08	5.63922e-07	6.08303e-07
0.00403378	2.58752e-08	1.58669e-08	5.6643e-07	6.08172e-07
0.00410454	2.38754e-08	1.58396e-08	5.68286e-07	6.08001e-07
0.00417531	2.26195e-08	1.58224e-08	5.69563e-07	6.08005e-07
0.00424608	2.21147e-08	1.58148e-08	5.69953e-07	6.07883e-07
0.00431685	2.23041e-08	1.58166e-08	5.69466e-07	6.07587e-07
0.00438762	2.29691e-08	1.58278e-08	5.68614e-07	6.07411e-07
0.00445838	2.39087e-08	1.58486e-08	5.6745e-07	6.07208e-07
0.00452915	2.48918e-08	1.58802e-08	5.66281e-07	6.07053e-07
0.00459992	2.56093e-08	1.5924e-08	5.6545e-07	6.06983e-07
0.00467069	2.59624e-08	1.59814e-08	5.64809e-07	6.06753e-07
0.00474146	2.57812e-08	1.6053e-08	5.64476e-07	6.0631e-07
0.00481222	2.49101e-08	1.61391e-08	5.6486e-07	6.0591e-07
0.00488299	2.35342e-08	1.62393e-08	5.6606e-07	6.05834e-07
0.00495376	2.10915e-08	1.63525e-08	5.67902e-07	6.05346e-07
0.00502453	1.84819e-08	1.64763e-08	5.70174e-07	6.05132e-07
0.0050953	1.61611e-08	1.66079e-08	5.72199e-07	6.04968e-07
0.00516606	1.44658e-08	1.67446e-08	5.73671e-07	6.04882e-07
0.00523683	1.3551e-08	1.68852e-08	5.74405e-07	6.04841e-07
0.0053076	1.35019e-08	1.70283e-08	5.74399e-07	6.0493e-07
0.00537837	1.43467e-08	1.71732e-08	5.73164e-07	6.04683e-07
0.00544914	1.60764e-08	1.7319e-08	5.71194e-07	6.0459e-07
0.0055199	1.86732e-08	1.7465e-08	5.68379e-07	6.04517e-07
0.00559067	2.21337e-08	1.76109e-08	5.64573e-07	6.04318e-07
0.00566144	2.6446e-08	1.77572e-08	5.5985e-07	6.04053e-07
0.00573221	3.1453e-08	1.79057e-08	5.54378e-07	6.03736e-07
0.00580298	3.67104e-08	1.80592e-08	5.48439e-07	6.03208e-07
0.00587374	4.179e-08	1.82202e-08	5.42669e-07	6.02679e-07
0.00594451	4.6393e-08	1.83899e-08	5.37187e-07	6.0197e-07
0.00601528	5.06321e-08	1.85687e-08	5.32058e-07	6.01259e-07
0.00608605	5.44875e-08	1.87566e-08	5.27273e-07	6.00517e-07
0.00615682	5.7895e-08	1.8954e-08	5.2275e-07	5.99599e-07
0.00622758	6.11637e-08	1.91612e-08	5.18503e-07	5.98828e-07
0.00629835	6.40558e-08	1.9379e-08	5.14534e-07	5.97969e-07
0.00636912	6.6655e-08	1.96085e-08	5.10993e-07	5.97257e-07
0.00643989	6.87815e-08	1.98505e-08	5.07821e-07	5.96453e-07
0.00651066	7.06614e-08	2.01055e-08	5.04967e-07	5.95734e-07
0.00658142	7.2479e-08	2.03733e-08	5.0233e-07	5.95183e-07
0.00665219	7.42641e-08	2.06536e-08	4.9935e-07	5.94268e-07
0.00672296	7.59766e-08	2.09462e-08	4.96714e-07	5.93637e-07
0.00679373	7.75903e-08	2.12503e-08	4.94153e-07	5.92994e-07
0.0068645	7.91658e-08	2.15653e-08	4.91797e-07	5.92528e-07
0.00693526	8.06797e-08	2.18904e-08	4.89507e-07	5.92077e-07
0.00700603	8.21629e-08	2.2225e-08	4.87211e-07	5.91599e-07
0.0070768	8.35965e-08	2.25682e-08	4.84988e-07	5.91153e-07
0.00714757	8.49828e-08	2.29199e-08	4.82731e-07	5.90634e-07
0.00721834	8.63179e-08	2.32791e-08	4.80709e-07	5.90306e-07
0.0072891	8.74761e-08	2.36457e-08	4.78762e-07	5.89884e-07
0.00735987	8.85043e-08	2.4019e-08	4.77001e-07	5.89524e-07
0.00743064	8.94836e-08	2.43984e-08	4.75358e-07	5.8924e-07
0.00750141	9.02759e-08	2.47834e-08	4.73786e-07	5.88846e-07
0.00757218	9.07838e-08	2.51737e-08	4.72549e-07	5.88507e-07
0.00764294	9.09976e-08	2.55689e-08	4.71681e-07	5.88248e-07
0.00771371	9.08831e-08	2.59684e-08	4.71127e-07	5.87978e-07
0.00778448	9.05799e-08	2.63715e-08	4.70706e-07	5.87657e-07
0.00785525	9.02082e-08	2.67777e-08	4.70515e-07	5.87501e-07
0.00792602	8.98369e-08	2.71873e-08	4.70292e-07	5.87316e-07
0.00799678	8.95628e-08	2.76003e-08	4.70015e-07	5.87178e-07
0.00806755	8.93917e-08	2.80163e-08	4.69671e-07	5.87079e-07
0.00813832	8.93043e-08	2.84347e-08	4.69181e-07	5.8692e-07
0.00820909	8.93007e-08	2.8855e-08	4.68529e-07	5.86685e-07
0.00827986	8.9388e-08	2.92766e-08	4.67875e-07	5.8654e-07
0.00835062	8.95037e-08	2.97e-08	4.67216e-07	5.86419e-07
0.00842139	8.96026e-08	3.01263e-08	4.66633e-07	5.86362e-07
0.00849216	8.96642e-08	3.05567e-08	4.661e-07	5.8632e-07
0.00856293	8.97351e-08	3.09915e-08	4.65535e-07	5.86262e-07
0.0086337	8.98242e-08	3.14304e-08	4.64798e-07	5.86052e-07
0.00870446	8.98627e-08	3.18728e-08	4.64393e-07	5.86129e-07
0.00877523	8.97905e-08	3.23182e-08	4.63996e-07	5.86105e-07
0.008846	8.95944e-08	3.27659e-08	4.63495e-07	5.85855e-07
0.00891677	8.926e-08	3.32154e-08	4.63125e-07	5.856e-07
0.00898754	8.88268e-08	3.36665e-08	4.62945e-07	5.85438e-07
0.0090583	8.83467e-08	3.41186e-08	4.62822e-07	5.85288e-07
0.00912907	8.77924e-08	3.4572e-08	4.6276e-07	5.85124e-07
0.00919984	8.71897e-08	3.50268e-08	4.62829e-07	5.85046e-07
0.00927061	8.65476e-08	3.54832e-08	4.62959e-07	5.8499e-07
0.00934138	8.58493e-08	3.59422e-08	4.63115e-07	5.84907e-07
0.00941215	8.50965e-08	3.64046e-08	4.63318e-07	5.84819e-07
0.00948291	8.43099e-08	3.68709e-08	4.63611e-07	5.84791e-07
0.00955368	8.35124e-08	3.73415e-08	4.63902e-07	5.84756e-07
0.00962445	8.2723e-08	3.78164e-08	4.64251e-07	5.84791e-07
0.00969522	8.19853e-08	3.82957e-08	4.64284e-07	5.84565e-07
0.00976599	8.12587e-08	3.87791e-08	4.6432e-07	5.84358e-07
0.00983675	8.0569e-08	3.92667e-08	4.64431e-07	5.84267e-07
0.00990752	7.99281e-08	3.97582e-08	4.64506e-07	5.84192e-07
0.00997829	7.93348e-08	4.02532e-08	4.64524e-07	5.84112e-07
0.0100491	7.8792e-08	4.07516e-08	4.64499e-07	5.84043e-07
0.0101198	7.82915e-08	4.1253e-08	4.64448e-07	5.83993e-07
0.0101906	7.78295e-08	4.17576e-08	4.64339e-07	5.83927e-07
0.0102614	7.7395e-08	4.22643e-08	4.64209e-07	5.83868e-07
0.0103321	7.69794e-08	4.27735e-08	4.64031e-07	5.83784e-07
0.0104029	7.65855e-08	4.32851e-08	4.63883e-07	5.83754e-07
0.0104737	7.6199e-08	4.3798e-08	4.63703e-07	5.837e-07
0.0105444	7.58363e-08	4.43129e-08	4.63507e-07	5.83656e-07
0.0106152	7.55024e-08	4.48294e-08	4.63244e-07	5.83576e-07
0.010686	7.5211e-08	4.53468e-08	4.62972e-07	5.83529e-07
0.0107567	7.49636e-08	4.5865e-08	4.62694e-07	5.83523e-07
0.0108275	7.47569e-08	4.63844e-08	4.62346e-07	5.83487e-07
0.0108983	7.45895e-08	4.69042e-08	4.61904e-07	5.83398e-07
0.010969	7.44299e-08	4.74241e-08	4.6151e-07	5.83364e-07
0.0110398	7.42633e-08	4.79447e-08	4.61101e-07	5.83309e-07
0.0111106	7.40807e-08	4.8465e-08	4.60752e-07	5.83298e-07
0.0111813	7.38809e-08	4.89848e-08	4.60209e-07	5.83075e-07
0.0112521	7.36643e-08	4.95046e-08	4.60014e-07	5.83183e-07
0.0113229	7.34362e-08	5.0024e-08	4.59642e-07	5.83102e-07
0.0113936	7.32138e-08	5.05426e-08	4.59324e-07	5.8308e-07
0.0114644	7.29894e-08	5.10604e-08	4.58999e-07	5.83049e-07
0.0115352	7.27666e-08	5.15778e-08	4.58688e-07	5.83032e-07
0.011606	7.25491e-08	5.20935e-08	4.58385e-07	5.83027e-07
0.0116767	7.23308e-08	5.26084e-08	4.58046e-07	5.82985e-07
0.0117475	7.21056e-08	5.31225e-08	4.57714e-07	5.82942e-07
0.0118183	7.18804e-08	5.3635e-08	4.57375e-07	5.8289e-07
0.011889	7.16161e-08	5.41462e-08	4.57084e-07	5.82846e-07
0.0119598	7.1315e-08	5.46558e-08	4.56832e-07	5.82803e-07
0.0120306	7.09909e-08	5.51637e-08	4.56617e-07	5.82772e-07
0.0121013	7.0645e-08	5.56704e-08	4.56411e-07	5.82727e-07
0.0121721	7.02835e-08	5.6175e-08	4.56256e-07	5.82715e-07
0.0122429	6.99147e-08	5.6678e-08	4.56094e-07	5.82687e-07
0.0123136	6.9538e-08	5.71794e-08	4.55936e-07	5.82653e-07
0.0123844	6.91417e-08	5.76787e-08	4.55815e-07	5.82635e-07
0.0124552	6.87294e-08	5.8176e-08	4.55688e-07	5.82593e-07
0.0125259	6.83059e-08	5.86716e-08	4.55601e-07	5.82578e-07
0.0125967	6.78706e-08	5.91652e-08	4.5553e-07	5.82566e-07
0.0126675	6.74337e-08	5.96563e-08	4.55427e-07	5.82517e-07
0.0127382	6.70135e-08	6.01458e-08	4.55365e-07	5.82524e-07
0.012809	6.66283e-08	6.06332e-08	4.55226e-07	5.82487e-07
0.0128798	6.62787e-08	6.1119e-08	4.55096e-07	5.82493e-07
0.0129505	6.5962e-08	6.16023e-08	4.54893e-07	5.82457e-07
0.0130213	6.56809e-08	6.2084e-08	4.54645e-07	5.8241e-07
0.0130921	6.54393e-08	6.25632e-08	4.54403e-07	5.82406e-07
0.0131628	6.52317e-08	6.30408e-08	4.54089e-07	5.82361e-07
0.0132336	6.507e-08	6.35163e-08	4.53766e-07	5.82352e-07
0.0133044	6.49322e-08	6.39897e-08	4.53421e-07	5.82343e-07
0.0133752	6.48267e-08	6.44612e-08	4.53042e-07	5.8233e-07
0.0134459	6.47549e-08	6.49305e-08	4.52661e-07	5.82346e-07
0.0135167	6.47086e-08	6.53983e-08	4.52228e-07	5.82335e-07
0.0135875	6.46999e-08	6.58635e-08	4.51755e-07	5.82318e-07
0.0136582	6.47217e-08	6.63271e-08	4.51267e-07	5.82316e-07
0.013729	6.47664e-08	6.67887e-08	4.50731e-07	5.82286e-07
0.0137998	6.48452e-08	6.72482e-08	4.50163e-07	5.82256e-07
0.0138705	6.49781e-08	6.77057e-08	4.49571e-07	5.82255e-07
0.0139413	6.51586e-08	6.81615e-08	4.48915e-07	5.82235e-07
0.0140121	6.53851e-08	6.86149e-08	4.48213e-07	5.82213e-07
0.0140828	6.56457e-08	6.90666e-08	4.47476e-07	5.82188e-07
0.0141536	6.59415e-08	6.95163e-08	4.46722e-07	5.8218e-07
0.0142244	6.62783e-08	6.99635e-08	4.459e-07	5.82141e-07
0.0142951	6.6607e-08	7.04095e-08	4.4511e-07	5.82126e-07
0.0143659	6.69167e-08	7.0853e-08	4.44307e-07	5.82077e-07
0.0144367	6.71797e-08	7.12945e-08	4.43536e-07	5.8201e-07
0.0145074	6.73713e-08	7.17343e-08	4.4288e-07	5.81986e-07
0.0145782	6.74751e-08	7.21717e-08	4.42298e-07	5.81945e-07
0.014649	6.75186e-08	7.26074e-08	4.41742e-07	5.81868e-07
0.0147197	6.7446e-08	7.30415e-08	4.41311e-07	5.81799e-07
0.0147905	6.72888e-08	7.34731e-08	4.40997e-07	5.81759e-07
0.0148613	6.7073e-08	7.39031e-08	4.40738e-07	5.81714e-07
0.014932	6.68158e-08	7.43306e-08	4.40533e-07	5.81679e-07
0.0150028	6.6513e-08	7.47565e-08	4.40319e-07	5.81589e-07
0.0150736	6.61827e-08	7.51807e-08	4.40187e-07	5.8155e-07
0.0151444	6.57376e-08	7.56025e-08	4.4013e-07	5.8147e-07
0.0152151	6.51915e-08	7.60226e-08	4.40185e-07	5.81399e-07
0.0152859	6.44923e-08	7.64407e-08	4.40375e-07	5.81308e-07
0.0153567	6.36312e-08	7.68567e-08	4.4074e-07	5.81228e-07
0.0154274	6.26633e-08	7.72707e-08	4.41248e-07	5.81182e-07
0.0154982	6.15416e-08	7.76826e-08	4.41885e-07	5.81109e-07
0.015569	6.03965e-08	7.80925e-08	4.42604e-07	5.81092e-07
0.0156397	5.91611e-08	7.85003e-08	4.43368e-07	5.81029e-07
0.0157105	5.79339e-08	7.89065e-08	4.44117e-07	5.80957e-07
0.0157813	5.67035e-08	7.93102e-08	4.44918e-07	5.80931e-07
0.015852	5.54862e-08	7.97123e-08	4.45675e-07	5.80873e-07
0.0159228	5.43103e-08	8.01119e-08	4.46423e-07	5.80845e-07
0.0159936	5.31426e-08	8.05099e-08	4.47165e-07	5.80818e-07
0.0160643	5.19737e-08	8.09054e-08	4.47854e-07	5.80733e-07

## Sheet: Figure3d
time (s)	Ek (total kinetic energy J)	Ep （total potential energy J)	Es (surface energy J)	Et （total energy J)
0	1.48295e-07	7.87104e-08	3.06557e-06	3.29258e-06
7.0768e-05	1.48452e-07	7.7937e-08	3.06561e-06	3.292e-06
0.000141536	1.48506e-07	7.71648e-08	3.06574e-06	3.29142e-06
0.000212304	1.48505e-07	7.63943e-08	3.06611e-06	3.29101e-06
0.000283072	1.48445e-07	7.56267e-08	3.06657e-06	3.29064e-06
0.00035384	1.48311e-07	7.48611e-08	3.06714e-06	3.29032e-06
0.000424608	1.48103e-07	7.40984e-08	3.06784e-06	3.29004e-06
0.000495376	1.47818e-07	7.33385e-08	3.06866e-06	3.28982e-06
0.000566144	1.47462e-07	7.25819e-08	3.06954e-06	3.28958e-06
0.000636912	1.47034e-07	7.18291e-08	3.07051e-06	3.28938e-06
0.00070768	1.46541e-07	7.10803e-08	3.07161e-06	3.28923e-06
0.000778448	1.45982e-07	7.03352e-08	3.07272e-06	3.28904e-06
0.000849216	1.4536e-07	6.95947e-08	3.07392e-06	3.28887e-06
0.000919984	1.44674e-07	6.8859e-08	3.0752e-06	3.28873e-06
0.000990752	1.43931e-07	6.81279e-08	3.07657e-06	3.28863e-06
0.00106152	1.4313e-07	6.74025e-08	3.07802e-06	3.28855e-06
0.00113229	1.42275e-07	6.6682e-08	3.07952e-06	3.28848e-06
0.00120306	1.41366e-07	6.59677e-08	3.08097e-06	3.28831e-06
0.00127382	1.40402e-07	6.52588e-08	3.08246e-06	3.28812e-06
0.00134459	1.39393e-07	6.45563e-08	3.08404e-06	3.28799e-06
0.00141536	1.38346e-07	6.38601e-08	3.08561e-06	3.28782e-06
0.00148613	1.37257e-07	6.31704e-08	3.08727e-06	3.2877e-06
0.0015569	1.3612e-07	6.24873e-08	3.08895e-06	3.28755e-06
0.00162766	1.34943e-07	6.18115e-08	3.09071e-06	3.28746e-06
0.00169843	1.33727e-07	6.11424e-08	3.09252e-06	3.28739e-06
0.0017692	1.32476e-07	6.04806e-08	3.09432e-06	3.28727e-06
0.00183997	1.31197e-07	5.98262e-08	3.09615e-06	3.28717e-06
0.00191074	1.29895e-07	5.91796e-08	3.09801e-06	3.28709e-06
0.0019815	1.2857e-07	5.85407e-08	3.09988e-06	3.28699e-06
0.00205227	1.27233e-07	5.79097e-08	3.10175e-06	3.28689e-06
0.00212304	1.2588e-07	5.72869e-08	3.10359e-06	3.28676e-06
0.00219381	1.2452e-07	5.66727e-08	3.10548e-06	3.28667e-06
0.00226458	1.23156e-07	5.60663e-08	3.10734e-06	3.28656e-06
0.00233534	1.2179e-07	5.54689e-08	3.10917e-06	3.28643e-06
0.00240611	1.2043e-07	5.48802e-08	3.11101e-06	3.28632e-06
0.00247688	1.19075e-07	5.43e-08	3.11281e-06	3.28619e-06
0.00254765	1.17733e-07	5.37289e-08	3.11458e-06	3.28605e-06
0.00261842	1.16409e-07	5.31668e-08	3.11638e-06	3.28596e-06
0.00268918	1.15107e-07	5.26142e-08	3.11808e-06	3.2858e-06
0.00275995	1.13828e-07	5.20705e-08	3.11976e-06	3.28566e-06
0.00283072	1.12584e-07	5.15359e-08	3.12139e-06	3.28551e-06
0.00290149	1.11378e-07	5.10108e-08	3.12299e-06	3.28538e-06
0.00297226	1.10208e-07	5.04955e-08	3.12453e-06	3.28523e-06
0.00304302	1.09087e-07	4.99892e-08	3.12598e-06	3.28506e-06
0.00311379	1.08017e-07	4.94923e-08	3.12742e-06	3.28493e-06
0.00318456	1.07002e-07	4.90053e-08	3.12873e-06	3.28474e-06
0.00325533	1.06045e-07	4.85273e-08	3.13001e-06	3.28458e-06
0.0033261	1.05159e-07	4.80592e-08	3.13118e-06	3.2844e-06
0.00339686	1.04344e-07	4.76005e-08	3.13229e-06	3.28423e-06
0.00346763	1.03605e-07	4.71512e-08	3.13327e-06	3.28402e-06
0.0035384	1.02946e-07	4.67114e-08	3.13417e-06	3.28383e-06
0.00360917	1.02366e-07	4.62814e-08	3.13495e-06	3.2836e-06
0.00367994	1.01876e-07	4.58605e-08	3.13565e-06	3.28338e-06
0.0037507	1.01475e-07	4.54485e-08	3.13623e-06	3.28315e-06
0.00382147	1.01173e-07	4.50465e-08	3.1367e-06	3.28292e-06
0.00389224	1.00969e-07	4.46534e-08	3.13704e-06	3.28266e-06
0.00396301	1.00864e-07	4.42694e-08	3.13726e-06	3.28239e-06
0.00403378	1.00859e-07	4.38944e-08	3.13733e-06	3.28208e-06
0.00410454	1.00963e-07	4.35284e-08	3.13728e-06	3.28177e-06
0.00417531	1.01172e-07	4.31715e-08	3.13706e-06	3.28141e-06
0.00424608	1.01491e-07	4.28231e-08	3.13671e-06	3.28103e-06
0.00431685	1.01919e-07	4.24834e-08	3.13639e-06	3.28079e-06
0.00438762	1.02453e-07	4.21523e-08	3.1359e-06	3.28051e-06
0.00445838	1.03092e-07	4.18298e-08	3.13527e-06	3.28019e-06
0.00452915	1.03835e-07	4.15151e-08	3.13449e-06	3.27984e-06
0.00459992	1.04666e-07	4.12091e-08	3.13354e-06	3.27941e-06
0.00467069	1.05598e-07	4.09107e-08	3.13242e-06	3.27892e-06
0.00474146	1.06629e-07	4.06203e-08	3.13112e-06	3.27837e-06
0.00481222	1.07746e-07	4.03376e-08	3.12972e-06	3.2778e-06
0.00488299	1.08955e-07	4.00624e-08	3.12826e-06	3.27727e-06
0.00495376	1.10224e-07	3.97947e-08	3.12667e-06	3.27669e-06
0.00502453	1.11554e-07	3.95342e-08	3.12503e-06	3.27611e-06
0.0050953	1.12931e-07	3.92808e-08	3.12329e-06	3.2755e-06
0.00516606	1.14336e-07	3.90343e-08	3.12145e-06	3.27482e-06
0.00523683	1.15759e-07	3.87946e-08	3.11961e-06	3.27417e-06
0.0053076	1.1719e-07	3.85614e-08	3.11767e-06	3.27342e-06
0.00537837	1.18583e-07	3.83348e-08	3.11577e-06	3.27269e-06
0.00544914	1.19949e-07	3.81144e-08	3.11386e-06	3.27192e-06
0.0055199	1.21248e-07	3.79002e-08	3.11194e-06	3.27109e-06
0.00559067	1.22446e-07	3.76919e-08	3.1101e-06	3.27024e-06
0.00566144	1.2349e-07	3.74895e-08	3.10838e-06	3.26936e-06
0.00573221	1.24407e-07	3.72927e-08	3.10673e-06	3.26843e-06
0.00580298	1.25139e-07	3.71014e-08	3.10532e-06	3.26756e-06
0.00587374	1.25602e-07	3.69155e-08	3.10408e-06	3.2666e-06
0.00594451	1.25814e-07	3.67349e-08	3.10306e-06	3.26561e-06
0.00601528	1.25742e-07	3.65593e-08	3.10235e-06	3.26465e-06
0.00608605	1.25286e-07	3.63888e-08	3.10197e-06	3.26364e-06
0.00615682	1.24413e-07	3.62231e-08	3.10201e-06	3.26264e-06
0.00622758	1.23118e-07	3.60622e-08	3.10249e-06	3.26167e-06
0.00629835	1.21559e-07	3.59059e-08	3.10317e-06	3.26063e-06
0.00636912	1.1999e-07	3.57541e-08	3.10389e-06	3.25964e-06
0.00643989	1.18478e-07	3.56068e-08	3.10447e-06	3.25855e-06
0.00651066	1.17054e-07	3.5464e-08	3.10494e-06	3.25746e-06
0.00658142	1.15701e-07	3.53254e-08	3.10536e-06	3.25639e-06
0.00665219	1.14328e-07	3.51909e-08	3.10572e-06	3.25524e-06
0.00672296	1.12946e-07	3.50605e-08	3.10607e-06	3.25407e-06
0.00679373	1.11518e-07	3.4934e-08	3.10643e-06	3.25288e-06
0.0068645	1.10076e-07	3.48114e-08	3.10669e-06	3.25158e-06
0.00693526	1.08628e-07	3.46928e-08	3.10695e-06	3.25027e-06
0.00700603	1.07231e-07	3.45781e-08	3.1071e-06	3.24891e-06
0.0070768	1.05804e-07	3.44675e-08	3.10721e-06	3.24748e-06
0.00714757	1.04481e-07	3.43609e-08	3.10721e-06	3.24606e-06
0.00721834	1.03218e-07	3.42587e-08	3.10708e-06	3.24455e-06
0.0072891	1.02008e-07	3.41612e-08	3.10689e-06	3.24306e-06
0.00735987	1.00861e-07	3.40687e-08	3.10657e-06	3.2415e-06
0.00743064	9.97354e-08	3.39817e-08	3.10619e-06	3.23991e-06
0.00750141	9.86346e-08	3.39008e-08	3.10577e-06	3.2383e-06
0.00757218	9.75667e-08	3.38263e-08	3.10531e-06	3.2367e-06
0.00764294	9.65008e-08	3.37588e-08	3.10485e-06	3.23511e-06
0.00771371	9.53725e-08	3.36987e-08	3.10441e-06	3.23348e-06
0.00778448	9.42602e-08	3.36463e-08	3.10404e-06	3.23195e-06
0.00785525	9.30929e-08	3.36019e-08	3.10375e-06	3.23044e-06
0.00792602	9.18461e-08	3.35656e-08	3.10356e-06	3.22897e-06
0.00799678	9.0536e-08	3.35376e-08	3.10342e-06	3.2275e-06
0.00806755	8.91127e-08	3.35176e-08	3.10347e-06	3.2261e-06
0.00813832	8.75327e-08	3.35058e-08	3.10364e-06	3.22468e-06
0.00820909	8.58358e-08	3.35018e-08	3.10392e-06	3.22326e-06
0.00827986	8.41069e-08	3.35054e-08	3.10422e-06	3.22183e-06
0.00835062	8.23082e-08	3.35165e-08	3.10463e-06	3.22045e-06
0.00842139	8.03692e-08	3.35347e-08	3.1053e-06	3.2192e-06
0.00849216	7.8232e-08	3.35597e-08	3.10622e-06	3.21802e-06
0.00856293	7.58806e-08	3.35915e-08	3.10744e-06	3.21691e-06
0.0086337	7.32967e-08	3.36293e-08	3.10895e-06	3.21587e-06
0.00870446	7.05703e-08	3.36729e-08	3.1106e-06	3.21484e-06
0.00877523	6.78095e-08	3.37218e-08	3.11223e-06	3.21377e-06
0.008846	6.51312e-08	3.37757e-08	3.11411e-06	3.21302e-06
0.00891677	6.25299e-08	3.38342e-08	3.11593e-06	3.21229e-06
0.00898754	5.9923e-08	3.38969e-08	3.11748e-06	3.2113e-06
0.0090583	5.7195e-08	3.39635e-08	3.11916e-06	3.21032e-06
0.00912907	5.42881e-08	3.40337e-08	3.12103e-06	3.20935e-06
0.00919984	5.12254e-08	3.41071e-08	3.12308e-06	3.20841e-06
0.00927061	4.80834e-08	3.41833e-08	3.12541e-06	3.20767e-06
0.00934138	4.49714e-08	3.42618e-08	3.12779e-06	3.20702e-06
0.00941215	4.1982e-08	3.43424e-08	3.13002e-06	3.20635e-06
0.00948291	3.91526e-08	3.44247e-08	3.13223e-06	3.2058e-06
0.00955368	3.65266e-08	3.45086e-08	3.13457e-06	3.20561e-06
0.00962445	3.413e-08	3.45938e-08	3.13648e-06	3.20521e-06
0.00969522	3.19969e-08	3.46798e-08	3.13815e-06	3.20483e-06
0.00976599	3.01213e-08	3.47663e-08	3.13956e-06	3.20445e-06
0.00983675	2.84811e-08	3.48528e-08	3.14072e-06	3.20405e-06
0.00990752	2.70644e-08	3.49392e-08	3.14155e-06	3.20356e-06
0.00997829	2.5882e-08	3.50249e-08	3.14213e-06	3.20304e-06
0.0100491	2.4919e-08	3.51098e-08	3.14274e-06	3.20277e-06
0.0101198	2.41366e-08	3.51937e-08	3.14311e-06	3.20244e-06
0.0101906	2.34888e-08	3.52764e-08	3.1434e-06	3.20217e-06
0.0102614	2.29713e-08	3.53578e-08	3.14353e-06	3.20186e-06
0.0103321	2.25791e-08	3.5438e-08	3.14354e-06	3.20156e-06
0.0104029	2.23118e-08	3.5517e-08	3.14337e-06	3.20119e-06
0.0104737	2.21516e-08	3.55949e-08	3.14313e-06	3.20088e-06
0.0105444	2.20579e-08	3.56717e-08	3.14284e-06	3.20057e-06
0.0106152	2.20128e-08	3.57478e-08	3.14245e-06	3.20021e-06
0.010686	2.19541e-08	3.58231e-08	3.142e-06	3.19977e-06
0.0107567	2.18994e-08	3.5898e-08	3.14147e-06	3.19927e-06
0.0108275	2.19214e-08	3.59722e-08	3.14086e-06	3.19875e-06
0.0108983	2.20616e-08	3.60461e-08	3.14007e-06	3.19818e-06
0.010969	2.2276e-08	3.61195e-08	3.1391e-06	3.19749e-06
0.0110398	2.2493e-08	3.61923e-08	3.13808e-06	3.19677e-06
0.0111106	2.27118e-08	3.62644e-08	3.13695e-06	3.19593e-06
0.0111813	2.30882e-08	3.63358e-08	3.13565e-06	3.19508e-06
0.0112521	2.37712e-08	3.64063e-08	3.13393e-06	3.19411e-06
0.0113229	2.48276e-08	3.64759e-08	3.13183e-06	3.19313e-06
0.0113936	2.62515e-08	3.65448e-08	3.1293e-06	3.19209e-06
0.0114644	2.79508e-08	3.66128e-08	3.12653e-06	3.1911e-06
0.0115352	2.98009e-08	3.66801e-08	3.12364e-06	3.19012e-06
0.011606	3.16539e-08	3.67466e-08	3.12075e-06	3.18915e-06
0.0116767	3.34425e-08	3.68123e-08	3.11796e-06	3.18821e-06
0.0117475	3.50551e-08	3.68774e-08	3.11528e-06	3.18721e-06
0.0118183	3.64691e-08	3.69418e-08	3.11283e-06	3.18624e-06
0.011889	3.76866e-08	3.70056e-08	3.11053e-06	3.18522e-06
0.0119598	3.8762e-08	3.70689e-08	3.10846e-06	3.18429e-06
0.0120306	3.97099e-08	3.71316e-08	3.10656e-06	3.1834e-06
0.0121013	4.04716e-08	3.71939e-08	3.10483e-06	3.18249e-06
0.0121721	4.1019e-08	3.72557e-08	3.10342e-06	3.18169e-06
0.0122429	4.13539e-08	3.73171e-08	3.10213e-06	3.1808e-06
0.0123136	4.15221e-08	3.73781e-08	3.10114e-06	3.18004e-06
0.0123844	4.14392e-08	3.74387e-08	3.10027e-06	3.17915e-06
0.0124552	4.11914e-08	3.74991e-08	3.0995e-06	3.17819e-06
0.0125259	4.07901e-08	3.75596e-08	3.0991e-06	3.17745e-06
0.0125967	4.01489e-08	3.76204e-08	3.09881e-06	3.17658e-06
0.0126675	3.92894e-08	3.76816e-08	3.09874e-06	3.17571e-06
0.0127382	3.81279e-08	3.77432e-08	3.09903e-06	3.17491e-06
0.012809	3.67765e-08	3.7805e-08	3.09936e-06	3.17394e-06
0.0128798	3.52998e-08	3.78668e-08	3.09985e-06	3.17302e-06
0.0129505	3.38216e-08	3.79287e-08	3.10036e-06	3.17211e-06
0.0130213	3.23942e-08	3.79906e-08	3.10096e-06	3.17134e-06
0.0130921	3.10041e-08	3.80524e-08	3.10153e-06	3.17058e-06
0.0131628	2.96255e-08	3.81139e-08	3.10211e-06	3.16985e-06
0.0132336	2.82772e-08	3.8175e-08	3.10265e-06	3.1691e-06
0.0133044	2.70344e-08	3.82358e-08	3.10319e-06	3.16846e-06
0.0133752	2.59887e-08	3.82961e-08	3.10334e-06	3.16762e-06
0.0134459	2.51887e-08	3.83558e-08	3.10338e-06	3.16693e-06
0.0135167	2.46818e-08	3.84147e-08	3.10328e-06	3.16638e-06
0.0135875	2.45327e-08	3.84729e-08	3.10256e-06	3.16556e-06
0.0136582	2.46546e-08	3.85302e-08	3.10184e-06	3.16502e-06
0.013729	2.50703e-08	3.85866e-08	3.10051e-06	3.16417e-06
0.0137998	2.57861e-08	3.8642e-08	3.09894e-06	3.16336e-06
0.0138705	2.67798e-08	3.86963e-08	3.09707e-06	3.16255e-06
0.0139413	2.79815e-08	3.87495e-08	3.09495e-06	3.16168e-06
0.0140121	2.93306e-08	3.88013e-08	3.09281e-06	3.16094e-06
0.0140828	3.08155e-08	3.88518e-08	3.09054e-06	3.16021e-06
0.0141536	3.24066e-08	3.89008e-08	3.08825e-06	3.15956e-06
0.0142244	3.40291e-08	3.89482e-08	3.08595e-06	3.15892e-06
0.0142951	3.55382e-08	3.8994e-08	3.08388e-06	3.15842e-06
0.0143659	3.68839e-08	3.9038e-08	3.08206e-06	3.15799e-06
0.0144367	3.80563e-08	3.90803e-08	3.08048e-06	3.15762e-06
0.0145074	3.90789e-08	3.91206e-08	3.07905e-06	3.15725e-06
0.0145782	3.99544e-08	3.9159e-08	3.07787e-06	3.15698e-06
0.014649	4.05957e-08	3.91954e-08	3.07689e-06	3.15669e-06
0.0147197	4.08736e-08	3.92297e-08	3.07639e-06	3.15649e-06
0.0147905	4.07756e-08	3.92618e-08	3.07631e-06	3.15635e-06
0.0148613	4.04317e-08	3.92916e-08	3.0765e-06	3.15623e-06
0.014932	3.99842e-08	3.93191e-08	3.07682e-06	3.15612e-06
0.0150028	3.94585e-08	3.93443e-08	3.07723e-06	3.15604e-06
0.0150736	3.87831e-08	3.93671e-08	3.07772e-06	3.15587e-06
0.0151444	3.79484e-08	3.93877e-08	3.07843e-06	3.15576e-06
0.0152151	3.7037e-08	3.94059e-08	3.07923e-06	3.15567e-06
0.0152859	3.61818e-08	3.94219e-08	3.07995e-06	3.15555e-06
0.0153567	3.54432e-08	3.94355e-08	3.08063e-06	3.15551e-06
0.0154274	3.48111e-08	3.94469e-08	3.0812e-06	3.15546e-06
0.0154982	3.42405e-08	3.9456e-08	3.08176e-06	3.15546e-06
0.015569	3.37209e-08	3.94627e-08	3.08231e-06	3.1555e-06
0.0156397	3.32794e-08	3.94672e-08	3.08279e-06	3.15553e-06
0.0157105	3.29569e-08	3.94694e-08	3.08306e-06	3.15549e-06
0.0157813	3.2775e-08	3.94693e-08	3.08323e-06	3.15548e-06
0.015852	3.26889e-08	3.94669e-08	3.08326e-06	3.15542e-06
0.0159228	3.26431e-08	3.94623e-08	3.08315e-06	3.15526e-06
0.0159936	3.26295e-08	3.94555e-08	3.08305e-06	3.15514e-06
0.0160643	3.26543e-08	3.94465e-08	3.08287e-06	3.15497e-06

[truncated: 19 more sheets: Figure5c, Figure5d, Figure6, SI-Fig.2c-d, SI-Fig.3a, SI-Fig.3c, SI-Fig.4b, SI-Fig.5a, SI-Fig.5b, SI-Fig.5c, SI-Fig.6a, SI-Fig.6b, SI-Fig.6c, SI-Fig.7a, SI-Fig.7b, SI-Fig.7c, SI-Fig.7d, SI-Fig.7e, SI-Fig.7f]
